# Supplementary material for: Redox-Stable and Multicolor Electrochromic Polyamides with Four Triarylamine Cores in the Repeating Unit
Source: Polymers (Basel). 2024 Jun 11;16(12):1644. doi: 10.3390/polym16121644 (PMC11207867; doi:10.3390/polym16121644)
Supplement: Supplementary file 1 [file polymers-16-01644-s001.zip]

Archive with 1 entries (1 files):
- polymers-3024970-supplementary.pdf
